# Supplementary material for: Results of the First Folate Receptor Alpha Testing Trial by the German Quality Assurance Initiative in Pathology (QuIP®)
Source: Cancers (Basel). 2025 Nov 19;17(22):3703. doi: 10.3390/cancers17223703 (PMC12651003; doi:10.3390/cancers17223703)
Supplement: Supplementary file 1 [file cancers-17-03703-s001.zip]

Archive with 1 entries (1 files):
- cancers-3961282-supplementary.pdf
